# Supplementary material for: Prepare: Improving End-of-Life Care Practice in Stroke Care: Insights from a National Survey and Semi-Structured Interviews
Source: Healthcare (Basel). 2025 Apr 8;13(8):848. doi: 10.3390/healthcare13080848 (PMC12027267; doi:10.3390/healthcare13080848)
Supplement: Supplementary file 1 [file healthcare-13-00848-s001.zip]

Archive with 1 entries (1 files):
- healthcare-3518044-supplementary.pdf
